# Supplementary material for: Evolution and Applications of Recent Sensing Technology for Occupational Risk Assessment: A Rapid Review of the Literature
Source: Sensors (Basel). 2022 Jun 27;22(13):4841. doi: 10.3390/s22134841 (PMC9269318; doi:10.3390/s22134841)
Supplement: Supplementary file 1 [file sensors-22-04841-s001.zip]

Archive with 1 entries (1 files):
- sensors-1732110-supplementary.pdf
